# Supplementary material for: Cancer patients participating in a lifestyle intervention during chemotherapy greatly over-report their physical activity level: a validation study
Source: BMC Sports Sci Med Rehabil. 2016 Apr 19;8:10. doi: 10.1186/s13102-016-0035-z (PMC4837555; doi:10.1186/s13102-016-0035-z)
Supplement: Additional file 1: — Availability of data and materials. (XLSX 47 kb) [file 13102_2016_35_MOESM1_ESM.xlsx]

## Sheet: Ark1
Measure_number	ID-number	SWAtype	Gender	Age	Height	Body_weight	BMI	Waist_circumference	ECOG	Diagnosis	Stage	Treatment_intent	Marital_status	Education_level	Smoking_status	VIGOROUSintensity_days	VIGOROUSintensity_hours	VIGOROUSintensity_mins	VIGOROUS_MIN	VIGOROUSint_min_per_week	VIGOROUS_and_MODERATE	MODERATEintensity_days	MODERATEintensiy_hours	MODERATEintensit_mins	MODERATE_MIN	MODERATEint_min_per_week	MODERATE_and_WALKING	WALKING_days	WALKING_hours	WALKING_mins	WALKING_MIN	WALKING_min_per_week	TOTAL_PA	minimum150minIPAQ-walking	minimum150minIPAQ+walking	Sitting_hours	Sitting_mins	Sitting_MIN	SITTING_min_per_week	Filter	Filename	Valid_days	udgCOUNT	hdgCOUNT	HoursofArmbandDataAVG	HoursOffbodyAVG	PercentOnbodyAVG	TotalEEAVG	MeasuredEEAVG
5	13001	0	1	61	180	71	21.9	86	0	1	4	0	1	1	0	3	1		60	180	285	7		15	15	105	315	7		30	30	210	495	1	1	10	0	600	4200	1	akt-4kat5.xls	4	2	2	23.8	0.2	1	10911	10834
6	13005	0	1	36	195	81	21.3	82	1	3	4	0	1	0	0	1		10	10	10	10	0	0		0	0	120	2	1		60	120	130	0	0	12	0	720	5040	1	akt-4kat6.xls	4	3	1	24	0.1	1	10495	10474
7	13008	0	1	68	178	93	29.4	109	0	1	4	0	1	1	0	1		30	30	30	30				0	0	30	1		30	30	30	60	0	0	6	0	360	2520	1	akt-4kat7.xls	4	2	2	23.8	0.2	1	9313	9261
8	13002	0	1	64	175	85	27.8	102	0	1	4	0	1	1	0	0	0		0	0	540	2	4	30	270	540	1080	6	1	30	90	540	1080	1	1	5	0	300	2100	1	akt-4kat8.xls	4	2	2	23.6	0.4	1	9118	9003
10	13004	0	0	64	169	41	14.4	66	0	3	4	0	1	0	1	0			0	0	0				0	0	1260	7	3		180	1260	1260	0	1	3	0	180	1260	1	akt-4kat10.xls	4	3	1	23.9	0.1	1	7156	7133
12	13011	0	0	75	164	58	21.6	82	1	1	4	0	0		0	3	2		120	360	600	2	2		120	240	280	2		20	20	40	640	1	1	5	0	300	2100	1	akt-4kat12.xls	4	4	0	23.9	0.1	1	7040	7022
20	13020	0	1	61	175	117	38.2	132	1	1	4	0	1	0	0	0			0	0	0				0	0	0				0	0	0	0	0	0	0	0	0	1	akt-4kat20.xls	4	3	1	22.8	1.2	1	12610	12255
27	13027	0	1	67	167	75	26.9	93	1	3	4	0	1	1	0	0			0	0	120	4		30	30	120	190	7		10	10	70	190	0	1	9	0	540	3780	1	akt-4kat27.xls	1	1	0	24	0	1	9751	9751
45	13042	0	0	64	167	76	27.3	101	1	0	4	0	1	0	0	0			0	0	60	2		30	30	60	1740	7	4		240	1680	1740	0	1	10	0	600	4200	1	akt-4kat45.xls	2	0	2	22.1	0.7	1	8376	8181
62	13054	0	1	71	183	77.5	23.1	97	1	3	4	0	1	0	1	7		30	30	210	980	7	1	50	110	770	980	7		30	30	210	1190	1	1	9	0	540	3780	1	akt-4kat62.xls	4	4	0	23.9	0.1	1	9532	9508
86	13064	0	1	73	185	81	23.7	96	0	2	4	0	1	1	0	0			0	0	270	3	1	30	90	270	538	4	1	7	67	268	538	1	1	8	30	510	3570	1	akt-4kat86.xls	1	1	0	24	0	1	10836	10824
87	13065	0	1	78	173	74	24.7	98.5	1	2	4	0	0	0	1	0			0	0	30	3		10	10	30	180	5		30	30	150	180	0	1	7	0	420	2940	1	akt-4kat87.xls	4	2	2	24	0	1	8326	8326
88	13066	0	1	73	186	64	18.5	83	0	1	4	0	1	0	0	2	4		240	480	1200	4	3		180	720	1440	6	2		120	720	1920	1	1	6	0	360	2520	1	akt-4kat88.xls	4	2	2	23.4	0.3	1	11166	11058
104	13075	0	1	54	175	98.5	32.2	113	0	1	4	0	1	1	0	3		30	30	90	930	7	2		120	840	1155	7		45	45	315	1245	1	1	10	0	600	4200	1	akt-4kat104.xls	4	2	2	23.8	0.2	1	10311	10258
107	13078	1	0	62	155	50	20.8	82	2	1	4	0	1	1	0	0	0		0	0	60	3		20	20	60	60	0		0	0	0	60	0	0	2	0	120	840	1	akt-4kat107.xls	1	1	0	23.6	0.5	1	8400	8302
110	13081	1	0	67	170	79.5	27.5	98.5	1	1	4	0	1	0	0	0			0	0	0				0	0	40	4		10	10	40	40	0	0	8	0	480	3360	1	akt-4kat110.xls	4	3	1	23.9	0.1	1	7208	7181
115	13087	1	0	46	162	66	25.1	87	0	0	4	0	1	0	0	0			0	0	40	2		20	20	40	490	6	1	15	75	450	490	0	1	5	30	330	2310	1	akt-4kat115.xls	3	2	1	23.9	0.1	1	12206	12186
123	13089	0	0	76	167	68	24.4	98	0	1	4	0	1	0	0	1	1		60	60	300	4	1		60	240	240				0	0	300	1	1	9	0	540	3780	1	akt-4kat123.xls	4	2	2	23.9	0.1	1	7231	7212
126	13090	0	0	61	165	45	16.5	78	1	1	4	0	1	0	1	0			0	0	0				0	0	420	7	1		60	420	420	0	1	10	0	600	4200	1	akt-4kat126.xls	4	2	2	23.7	0.3	1	8441	8377
131	13095	1	0	72	150	46	20.4	74.5	1	1	4	0	0	0	0	0	0		0	0	30	3		10	10	30	750	6	2		120	720	750	0	1	6	0	360	2520	1	akt-4kat131.xls	4	3	1	24	0	1	6644	6638
140	13098	0	1	67	163	61	23	78	1	3	4	0	1	0	0	5	2		120	600	960	2	3		180	360	495	3		45	45	135	1095	1	1	6	0	360	2520	1	akt-4kat140.xls	4	3	1	23.8	0.2	1	8939	8892
141	13099	0	0	54	169	56	19.6	85	0	1	4	0	0	0	1	0			0	0	2100	7	5		300	2100	2100	0			0	0	2100	1	1	6	0	360	2520	1	akt-4kat141.xls	3	1	2	23.9	0.1	1	7762	7734
1	13007	0	0	51	165	57	20.9	82	0	0	1	1	1	0	1	0			0	0	360	2	3		180	360	585	5		45	45	225	585	1	1	8	0	480	3360	1	akt-4kat1.xls	4	2	2	23.7	0.1	1	7700	7685
3	13006	0	0	64	168	70	24.8	90	0	0	3	1	1	0	0	0			0	0	90	3		30	30	90	510	7	1		60	420	510	0	1	6	0	360	2520	1	akt-4kat3.xls	4	2	2	23.8	0.2	1	11546	11477
9	13003	0	0	56	169	85	29.8	106	0	0	1	1	1	0	0	0			0	0	360	4	1	30	90	360	720	6	1		60	360	720	1	1	8	0	480	3360	1	akt-4kat9.xls	1	1	0	24	0	1	9925	9925
13	13012	0	0	42	161	70	27	89	0	0	3	1	1	1	0	0			0	0	420	7	1		60	420	3360	7	7		420	2940	3360	1	1	6	0	360	2520	1	akt-4kat13.xls	4	2	2	23	1	1	10018	9757
16	13016	0	0	67	167	58	20.8	74.5	0	0	1	1	1	1	1	0			0	0	840	7	2		120	840	1020	3	1		60	180	1020	1	1	10	0	600	4200	1	akt-4kat16.xls	4	2	2	23.9	0.1	1	7706	7690
18	13018	0	0	51	161	52	20.1	79	0	0	2	1	1	1	0	0			0	0	0	7			0	0	420	7	1		60	420	420	0	1	5	0	300	2100	1	akt-4kat18.xls	4	2	2	23.7	0.3	1	8734	8651
19	13019	0	0	63	167	80	28.7	97	0	0	2	1	1	1	0	1	2	30	150	150	330	2	1	30	90	180	1440	7	3		180	1260	1590	1	1	6	0	360	2520	1	akt-4kat19.xls	4	2	2	23.9	0.1	1	10816	10781
21	13021	0	0	65	167	78	28	95	0	0	1	1	1	0	0	2	4		240	480	540	1	1		60	60	75	1		15	15	15	555	1	1	8	0	480	3360	1	akt-4kat21.xls	3	2	1	23.5	0.5	1	8908	8770
24	13024	0	0	62	159	74	29.3	98	0	0	1	1	0	1	0	0	0		0	0	60	1	1		60	60	375	7		45	45	315	375	0	1	5	0	300	2100	1	akt-4kat24.xls	4	2	2	23.7	0.3	1	11052	10985
26	13026	0	0	50	152	67	29	102	0	0	2	1	1	0	0	4	1		60	240	600	3	2		120	360	600	4	1		60	240	840	1	1	8	0	480	3360	1	akt-4kat26.xls	4	3	1	23.8	0.2	1	8612	8564
28	13028	1	0	45	172	78	26.4	92.5	0	0	2	1	1	1	0	1		30	30	30	870	7	2		120	840	1260	7	1		60	420	1290	1	1	7	0	420	2940	1	akt-4kat28.xls	3	1	2	23.7	0.3	1	10054	9970
29	13029	1	0	62	165	85	31.2	100	0	0	1	1	1	0	0	1	2		120	120	1620	5	5		300	1500	1530	1		30	30	30	1650	1	1	7	0	420	2940	1	akt-4kat29.xls	4	2	2	23.9	0.1	1	10078	10047
31	13031	1	1	52	186	93	26.9	101.5	0	1	3	1	1	1	0	0			0	0	90	3		30	30	90	510	7	1		60	420	510	0	1	5	0	300	2100	1	akt-4kat31.xls	4	2	2	23.5	0.5	1	15037	14840
32	13032	1	0	68	168	76	26.9	100	0	0	3	1	1	1	0	1	2		120	120	135	1		15	15	15	135	6		20	20	120	255	0	1	14	0	840	5880	1	akt-4kat32.xls	4	2	2	23.9	0.1	1	10413	10396
35	13035	1	0	36	172	67	22.6	88	0	0	2	1	1	0	0	0			0	0	1680	7	4		240	1680	3780	7	5		300	2100	3780	1	1	5	0	300	2100	1	akt-4kat35.xls	4	2	2	23.9	0.1	1	11486	11453
39	13036	0	1	75	189	75	21	92	1	3	3	1	1	1	0	1		15	15	15	150	3		45	45	135	1395	7	3		180	1260	1410	1	1	6	0	360	2520	1	akt-4kat39.xls	2	1	1	24	0	1	10458	10458
40	13037	1	0	40	157	70	28.4	81	0	0	3	1	1	1	0	0			0	0	60	2		30	30	60	510	5	1	30	90	450	510	0	1	10	0	600	4200	1	akt-4kat40.xls	3	1	2	23.8	0.2	1	9909	9869
41	13038	1	0	56	175	70	22.9	90	0	0	3	1	1	1	0	1		30	30	30	660	7	1	30	90	630	1470	7	2		120	840	1500	1	1	7	30	450	3150	1	akt-4kat41.xls	4	2	2	23.7	0.3	1	11722	11650
42	13039	0	0	41	169	58	20.3	73.5	0	0	2	1	1	1	0	3	1		60	180	300	2	1		60	120	540	7	1		60	420	720	1	1	5	0	300	2100	1	akt-4kat42.xls	4	2	2	23.6	0.4	1	11015	10924
44	13041	0	0	41	165	52.5	19.3	72	0	0	2	1	1	1	0	0			0	0	68	4		17	17	68	488	7	1		60	420	488	0	1	3	0	180	1260	1	akt-4kat44.xls	4	2	2	23.6	0.4	1	7926	7834
46	13043	1	0	67	160	72	28.1	96	0	0	3	1	1	0	0	0			0	0	0				0	0	840	7	2		120	840	840	0	1	10	0	600	4200	1	akt-4kat46.xls	4	2	2	23.5	0.5	1	8367	8242
52	13046	1	1	72	180	90	27.8	108	0	1	3	1	1	0	0	0	0		0	0	0	0	0		0	0	0	0	0		0	0	0	0	0	10	0	600	4200	1	akt-4kat52.xls	4	2	2	23.4	0.6	1	10969	10780
54	13048	1	0	51	165	59	21.7	69	0	0	2	1	1	1	0	0			0	0	630	7	1	30	90	630	910	7		40	40	280	910	1	1	9	0	540	3780	1	akt-4kat54.xls	4	2	2	24	0	1	9191	9183
55	13049	1	0	46	164	61	22.8	75	0	0	2	1	1	1	0	0			0	0	120	4		30	30	120	960	7	2		120	840	960	0	1	10	0	600	4200	1	akt-4kat55.xls	4	2	2	23.6	0.4	1	8467	8371
56	13050	1	0	50	160	73.5	28.7	101	0	0	1	1	1	1	0	0			0	0	14	7		2	2	14	494	4	2		120	480	494	0	1	6	0	360	2520	1	akt-4kat56.xls	4	2	2	23.9	0.1	1	9029	9011
57	13051	1	0	69	166	72	26.1	90.5	0	1	3	1	1	0	0	0	0		0	0	210	7		30	30	210	420	7		30	30	210	420	1	1	10	0	600	4200	1	akt-4kat57.xls	4	2	2	23.9	0.1	1	8403	8376
59	13053	0	1	65	177	79.5	25.4	101	0	1	3	1	1	0	0	0			0	0	120	2	1		60	120	120				0	0	120	0	0	9	0	540	3780	1	akt-4kat59.xls	4	2	2	23.9	0.1	1	8627	8608
66	13058	0	1	64	185	104	30.4	112.5	0	1	2	1	1	1	0	2		17	17	34	34				0	0	525	7	1	15	75	525	559	0	1	5	0	300	2100	1	akt-4kat66.xls	4	4	0	24	0.1	1	12808	12790
71	13060	0	0	40	162	56	21.3	74	0	0	2	1	1	0	0	0			0	0	840	7	2		120	840	1050	7		30	30	210	1050	1	1	4	0	240	1680	1	akt-4kat71.xls	3	1	2	23.2	0.8	1	8935	8740
72	13061	0	0	58	167	70	25.1	93	0	0	3	1	1	0	0	2	2		120	240	240				0	0	1260	7	3		180	1260	1500	1	1	8	0	480	3360	1	akt-4kat72.xls	4	2	2	24	0	1	8257	8254
85	13062	0	0	57	167	62	22.2	80.5	0	1	3	1	1	0	0	0			0	0	45	3		15	15	45	345	5	1		60	300	345	0	1	8	30	510	3570	1	akt-4kat85.xls	4	3	1	23.9	0.1	1	7208	7187
90	13068	0	0	61	167	75	26.9	88	0	1	3	1	1	1	0	0			0	0	2880	6	8		480	2880	5400	7	6		360	2520	5400	1	1	9	0	540	3780	1	akt-4kat90.xls	4	2	2	24	0	1	10199	10199
91	13069	0	0	41	170	86	29.8	96	0	0	2	1	1	1	0	2	2		120	240	480	1	4		240	240	520	7		40	40	280	760	1	1	8	0	480	3360	1	akt-4kat91.xls	2	1	1	23.8	0.2	1	10554	10496
92	13070	0	0	52	158	76	30.4	100	0	0	1	1	1	0	0	0			0	0	240	2	2		120	240	330	3		30	30	90	330	1	1	5	0	300	2100	1	akt-4kat92.xls	3	1	2	23.9	0.1	1	8946	8909
93	13071	0	0	68	170	74	25.6	100.5	1	0	2	1	1	0	0	0			0	0	420	7	1		60	420	420	0			0	0	420	1	1	14	0	840	5880	1	akt-4kat93.xls	4	2	2	24	0.1	1	6923	6910
100	13074	0	0	47	177	81	25.9	91	1	3	4	1	1	0	1	0			0	0	34	2		17	17	34	216	7		26	26	182	216	0	1	10	0	600	4200	1	akt-4kat100.xls	3	1	2	23.8	0.2	1	7774	7729
108	13079	0	0	66	160	68	26.6	87	0	0	1	1	0	0	0	0			0	0	10	1		10	10	10	190	6		30	30	180	190	0	1	9	0	540	3780	1	akt-4kat108.xls	4	3	1	24	0	1	6939	6928
109	13080	0	0	65	166	78	28.3	97	0	0	2	1	1	1	0	0			0	0	80	4		20	20	80	440	6	1		60	360	440	0	1	10	0	600	4200	1	akt-4kat109.xls	4	3	1	22.6	1.4	0.9	10293	9935
112	13084	0	0	69	164	100	37.2	117	1	0	3	1	0	1	0	0			0	0	0				0	0	0				0	0	0	0	0	6	0	360	2520	1	akt-4kat112.xls	4	4	0	24	0	1	8987	8987
113	13085	0	0	40	163	68	25.6	91.5	0	0	1	1	1	1	0	0			0	0	108	4		27	27	108	423	7		45	45	315	423	1	1	12	0	720	5040	1	akt-4kat113.xls	4	2	2	23.7	0.3	1	9946	9863
114	13086	0	0	68	163	63	23.7		0	0	1	1	0	0	0	0			0	0	180	3	1		60	180	285	7		15	15	105	285	1	1	6	0	360	2520	1	akt-4kat114.xls	4	2	2	24	0	1	6353	6353
124	13088	0	0	37	179	69	21.5	90	0	0	1	1	1	0	0	1		30	30	30	210	3	1		60	180	1020	7	2		120	840	1050	1	1	5	0	300	2100	1	akt-4kat124.xls	4	2	2	23.5	0.5	1	9835	9701
130	13094	0	1	59	178	78	24.6	92	1	1	4	1	1	1	0	0			0	0	140	7		20	20	140	380	4	1		60	240	380	0	1	12	0	720	5040	1	akt-4kat130.xls	4	2	2	23.8	0.3	1	7486	7420
133	13097	0	0	74	162	72	27.4	72	0	1	3	1	0	1	0	4	1	30	90	360	540	3	1		60	180	210	1		30	30	30	570	1	1	9	0	540	3780	1	akt-4kat133.xls	4	2	2	23.7	0.3	1	7375	7287
[truncated: 63 more columns]
